# Supplementary material for: Regulation of Notch1 Signalling by Long Non-Coding RNAs in Cancers and Other Health Disorders
Source: Int J Mol Sci. 2023 Aug 8;24(16):12579. doi: 10.3390/ijms241612579 (PMC10454443; doi:10.3390/ijms241612579)
Supplement: Supplementary file 1 [file ijms-24-12579-s001.zip]

Archive with 1 entries (1 files):
- ijms-2529127-supplementary.pdf
